# Supplementary material for: Tea’s Characteristic Components Eliminate Acrylamide in the Maillard Model System
Source: Foods. 2024 Sep 6;13(17):2836. doi: 10.3390/foods13172836 (PMC11395303; doi:10.3390/foods13172836)
Supplement: Supplementary file 1 [file foods-13-02836-s001.zip]

Archive with 1 entries (1 files):
- foods-3106810-supplementary.pdf
